# Supplementary material for: Associations between Taste Perception Profiles and Empirically Derived Dietary Patterns: An Exploratory Analysis among Older Adults with Metabolic Syndrome
Source: Nutrients. 2021 Dec 29;14(1):142. doi: 10.3390/nu14010142 (PMC8747383; doi:10.3390/nu14010142)
Supplement: Supplementary file 1 [file nutrients-14-00142-s001.zip]

Archive with 1 entries (1 files):
- nutrients-1463880-supplementary.pdf
